# Supplementary material for: Serum and cerebrospinal fluid host proteins indicate stroke in children with tuberculous meningitis
Source: PLoS One. 2021 Apr 30;16(4):e0250944. doi: 10.1371/journal.pone.0250944 (PMC8087017; doi:10.1371/journal.pone.0250944)
Supplement: S1 File — (XLSX) [file pone.0250944.s001.xlsx]

## Sheet: Serum_rawdata
Serum biomarkers measurements (Raw data)
PatientID	SampleType	Age_months	Gender	HIV staus	TBM or NoTBM	If TBM, Infarction or no infarction	CC2	CC4b	CC5	CC5a	CC9	ADPSN	MBL	CF1	P_Selectin	sICAM1	sVCAM1	ADAMTS13	D_DIMER	GDF15	MYOGLOBIN	MPO	LIPOCALIN2_NGAL	SAA	BDNF	CATHEPSIND	sICAM1	MPO	PDGF_AA	RANTES	NCAM	PDGF_AB_BB	sVCAM1	PAI1	S100B	Ab40	Ab42	sRAGE	GDNF	Ferritin	MMP-9	CCL1	CCL3	CD40L	CXCL8	GCSF	IFNg	IL10	IL13
TBM001	serum	11	Male	Negative	TBM	TBM with Infarction	37262.1	28289.5	45573.7	3521.87	3423.07	2319.09	7736.98	59848.4	374.68	595.53	1644.68	1132.31	13591.5	2.53	7.9	3636.9	1784.21	230000	16688.2	735391	442484	7142100	23328.6	124909	352121	110984	1654000	431396	2800	0	0	937.82	152.71	92499.4	797143	102.61	457.47	20722.2	77.96	162.88	113.79	0	0
TBM002	serum	11	Female	Negative	TBM	TBM with Infarction	11894	18113.5	41239.7	3676.74	3263.83	2486	794.51	66236.8	194.33	725.87	662.24	828.2	97347.4	9.31	68.94	2175.48	691.55	230000	4003.29	653057	101595	7470900	5683.11	18851.9	451817	20983.8	1005000	365141	2800	0	0	855.23	120.11	36823	556494	19.63	0	7046.63	74.36	233.62	0	0	756.29
TBM003	serum	17	Female	Negative	TBM	TBM with Infarction	8706	43356.3	54865.5	1999.37	1364.71	1456.94	812.17	52304.9	245	353.61	1014.81	842.77	32613	0.86	20.26	1080.81	434.78	230000	10834.2	364735	245396	1779300	7733.08	146506	230111	42917.4	638820	246581	2800	0	0	855.23	152.71	137448	339733	20.37	0	16376	54.1	0	0	0	0
TBM004	serum	71	Female	Not Done	TBM	No infarction	13628.8	46669.2	73657.6	12216.7	1150.04	2028.32	4014.15	97022.4	262.73	257.85	838.13	901.2	19974.5	1.12	29.81	4320.61	3719.17	230000	24406.5	442763	148077	9553100	9334.66	849496	603554	70286.6	1481500	474165	2744.18	0	556.86	773.67	152.71	300000	2111600	5.34	870.54	25388.6	591.8	89.42	0	1.26	0
TBM005	serum	24	Male	Negative	TBM	TBM with Infarction	5178.49	26503.4	44989.9	2529.9	1956.48	1091.41	4686.08	37478.9	285.55	322.64	765.88	881.7	5582.66	0.79	7.56	1560.96	625.69	230000	11166.8	295510	233210	4746700	6935.46	76664.5	237612	52462.5	762287	373010	2744.18	0	0	855.23	152.71	55570.2	385217	12.1	0	8228.86	10.45	0	0	0	0
TBM007	serum	21	Female	Positive	Not_TBM	Not_TBM	51108.1	30943.9	62041.6	5053.12	5923.25	2658.84	463.96	60561.2	1805.11	310.79	1861.13	1082.86	21283.3	2.13	18.02	3704.59	1717.62	10534.3	45138.4	315790	229290	6507700	58226.1	190521	759973	146456	1854900	397216	1560.92	0	1713.88	1191.19	169.21	222131	218185	6.88	0	29862.2	46.92	132.32	0	23.79	0
TBM008	serum	17	Female	Negative	Not_TBM	Not_TBM	15461.3	29094.1	32315.5	2713.72	2600.84	4249.28	2652.16	71654.5	302.12	375.61	2362.4	794.27	13601.5	1.14	29.15	1021.38	517.66	230000	24597.8	450337	341653	4554100	5901.03	421886	662151	19653.6	3753300	179610	2004.42	0	0	773.67	152.71	41403.9	166592	93.35	492.91	12312.2	119.32	726.27	285.86	74.06	1740.83
TBM009	serum	6	Male	Not Done	Not_TBM	Not_TBM	57096.8	31102.5	49010.8	4989.33	2583.64	4142.31	12574.4	79607.3	584.38	511.37	1603.61	721.86	90085.8	2.11	11.07	4564.99	5969.98	48022.6	28991.2	1666400	414201	6853900	14450.1	237863	732448	41325.1	2703200	373761	2800	0	556.86	855.23	136.34	154981	1615200	15.5	48.7	23421.4	95.6	610.73	0	0	0
TBM010	serum	112	Male	Not Done	Not_TBM	Not_TBM	7080.8	42564.9	46216.3	1484.29	2600.84	3618.31	4357.81	52019.5	508.48	335.16	1823.31	1894.25	4466.06	1.64	10.21	406.72	118.53	14947.5	25812.7	1051800	426673	1691400	9709.34	120896	589127	34536.5	2789200	387515	2744.18	0	556.86	896.4	160.95	300000	54578.9	16.56	180.4	41935.5	43.01	154.59	0	0	0
TBM011	serum	104	Male	Negative	Not_TBM	Not_TBM	6097.18	14808.8	39926.6	2526.13	3069.59	4696.73	61763.3	75826.9	207.54	234.73	1037.91	1226.65	3605.43	0.53	50.59	1557.72	535.96	46890	36389.5	347536	594684	5750900	12366.5	850000	559870	50114.9	1623700	272266	2800	0	0	937.82	144.51	60899	242368	14.95	180.4	18337.8	201	0	0	0	0
TBM012	serum	13	Male	Negative	TBM	TBM with Infarction	100732	43444.8	52307	7834.24	2249.79	2256.78	6873.9	37549	894.72	325.25	1233.83	999.13	20843.5	3.38	37.84	2593.47	1046.12	230000	10109.5	1068300	199716	4789800	3269.81	47084.5	520833	14108.4	1218000	262151	2744.18	0	0	855.23	244.76	211685	647895	15.5	0	16525.6	39.35	0	0	0	0
TBM013	serum	121	Male	Not Done	Not_TBM	Not_TBM	103890	37662.9	45157.1	7203.09	5391.7	3458.45	740.18	36492.2	92.64	170.56	1297.23	1261.53	8591.33	0.89	47.02	2434	847.45	24958.3	37082.6	189697	122239	5075300	13246.1	332072	352121	16098.1	1789500	94997.5	2800	0	0	1021.38	152.71	83661.4	295128	7.6	0	12226	121.44	83.01	0	0	1740.83
TBM014	serum	40	Female	Negative	TBM	TBM with Infarction	13549.9	18691.7	46896.1	1645.29	2479.71	1701.78	3113.32	16096.8	285.55	186.65	1356.85	1211.72	9034.15	1.29	9.55	684.58	411.19	6382.96	34382.9	634536	95267.6	2520600	15788.5	169474	616466	83528.9	1807600	456794	2800	0	0	855.23	144.51	14202	141100	21.57	48.7	14566.7	97.28	0	0	2.94	0
TBM015	serum	23	Male	Negative	TBM	TBM with Infarction	48538.8	33726.2	67100.7	4390.86	6124.01	1950.44	30439.6	129977	352.11	405.98	1516.33	1206.75	14141.6	2.25	6.17	3636.31	2220.46	230000	7864.76	797421	380253	5415900	3553.36	80664.3	220689	28674.3	1173700	203163	2744.18	0	556.86	855.23	136.34	300000	59802.5	69.18	0	8463.99	60.65	83.01	0	0	0
TBM016	serum	105	Female	Negative	TBM	TBM with Infarction	18629.9	22383.6	50372.3	2488.2	4629.09	2070.82	18866.4	51048.6	128.09	536.97	1421.22	688.23	28868.4	2.08	48.88	917.93	394.09	6098.82	4640.6	456727	218788	3445500	2721.95	88109.9	339777	35111.5	1543500	343829	2800	0	0	937.82	136.34	39161.2	83195.7	54.12	48.7	11490.3	48.31	52.49	0	4.1	0
TBM017	serum	1	Male	Positive	Not_TBM	Not_TBM	6903.81	19250	34488.3	2121.65	4293.03	5092.88	1029.99	40083.7	102.07	603.42	4030.68	857.35	42435.9	4.13	5.68	1205.84	573.52	3305.6	844.37	1580700	332999	3782700	2042.64	24114.4	523631	2192.36	7053000	77206.2	2744.18	0	0	979.48	136.34	184103	218431	31.34	48.7	6598.49	115.86	575.23	0	35.73	0
TBM018	serum	10	Male	Negative	TBM	TBM with Infarction	11081.9	27067.6	62914.2	1751.19	4084.62	1505.61	14732.3	156247	173.66	286.55	1070.75	959.88	10779.9	1.03	16.07	1647.44	603.62	230000	18884.4	371926	216548	5752700	16020.1	76976.6	680949	141180	1510100	647177	2744.18	0	556.86	937.82	136.34	237088	190630	14.95	3541.64	7482.46	37.1	154.59	0	0	0
TBM019	serum	145	Female	Negative	TBM	TBM with Infarction	2730.92	20427	54384.9	2348.11	3295.86	2656.91	5058.47	49972	166.5	156.86	918.01	1336.49	8941.63	1.08	17.22	226.04	170.61	7340.83	14329.5	192301	92042.8	782051	5716.94	23960.2	500778	32192	1197300	261199	2800	0	0	773.67	120.11	111858	773224	8.64	48.7	13529.8	7.21	52.49	0	0	756.29
TBM020	serum	11	Male	Negative	Not_TBM	Not_TBM	5271.56	12189.7	37149.5	2043.66	2531.84	7963.65	14869.7	45592.6	144.05	479.48	949.77	545.27	43423.2	19.08	232.54	318.39	226.63	58159.2	4685.65	995954	108537	1143200	1591.92	63241.6	390555	7543.16	1268700	90736.3	2800	188.49	0	1105.86	144.51	17612.3	114921	59.51	48.7	3479.92	112.37	286.05	0	0	0
TBM021	serum	11	Male	Negative	TBM	No infarction	15903.9	21128.5	54999.7	1571.73	3343.74	1588.43	21884.1	59466.2	194.33	191.69	817.1	989.31	9287.57	0.93	4.35	799.29	336.88	230000	6613.98	303646	137559	2662800	10197.7	53485.4	373415	98343.4	993272	270847	2744.18	0	0	937.82	169.21	16413.6	388301	13.84	0	11806.3	24.95	0	0	0	0
TBM022	serum	33	Male	Negative	TBM	TBM with Infarction	6006.44	19538.7	51659	1333.04	3811.91	2267.65	62000	104912	213.99	281.34	926.16	1028.63	3725.61	1.14	6.75	292.95	254.8	61628.9	16046	340886	330961	1128100	17257.9	102077	391301	42917.4	1052900	442336	2800	0	0	855.23	144.51	16855.4	173211	33.4	48.7	16633.2	24.95	68.97	72.09	0	756.29
TBM023	serum	39	Female	Positive	Not_TBM	Not_TBM	25567.7	10761.7	59819.4	3761.36	3279.86	1335.43	3039.67	25344.9	92.64	1321.68	2220.09	654.69	91686.2	7.77	4.69	792.76	348.91	33653.1	3408.41	1382800	442484	2226100	2634.13	41586.4	453325	20656.9	2550600	191176	2744.18	0	556.86	855.23	136.34	57058	1230400	177.01	457.47	6653.14	70.71	154.59	72.09	12.83	0
TBM024	serum	116	Male	Positive	Not_TBM	Not_TBM	21417.1	22525.3	34535.4	2655.86	3688.83	3734.75	3558.44	45700.1	291.12	222.21	1407.88	969.69	39580	0.66	25.91	718.86	224.15	222064	13007.2	183524	197897	1319500	2636.77	67564.3	250218	7543.16	1505800	102365	2800	0	0	937.82	136.34	300000	223930	14.4	237.79	17134.8	20.42	145.97	0	10.04	0
TBM025	serum	104	Male	Negative	Not_TBM	Not_TBM	11407.9	28650.1	42448.8	4837.93	3642.36	1390.59	14895	56080.8	102.07	372.82	957.05	964.78	25683.2	1.1	51.32	2679.42	763.84	230000	3500.44	746949	303985	7459300	1695.67	26983.5	391301	38313.5	1441900	186043	2800	0	0	855.23	120.11	300000	113829	6.13	0	3949.01	73.15	922.66	0	12.3	0
TBM026	serum	53	Male	Positive	Not_TBM	Not_TBM	68957.4	26065.6	46587.6	5986.46	3994.34	3125.42	6152.26	72110.8	151.71	670.95	1287.8	774.92	65607.6	5.71	63.45	1230.04	547.13	101368	7204.65	709728	255415	3853100	4970.44	36984.9	564992	48716.3	2062000	410855	2800	0	0	855.23	152.71	65540.6	510103	57.51	0	20319.5	46.57	83.01	0	4.1	756.29
TBM027	serum	6	Female	Negative	TBM	TBM with Infarction	17370.7	19082.1	47958.5	1427.59	2497.12	1858.21	11090.4	77857.9	1080.19	244.38	937.04	545.27	17900.1	1.59	10.15	1679.79	1050.8	81622.2	25641.5	439709	134642	6026200	8538.65	196390	530759	33649.3	1047200	284664	2800	0	556.86	855.23	152.71	87943.5	205449	22.05	0	26576.1	27.53	14	0	0	0
TBM028	serum	9	Male	Not Done	Not_TBM	Not_TBM	13825.6	17242	47591.9	2104.5	2321.27	2983.1	676.63	106714	60.73	161.68	1002.83	1058.19	3624.66	0.59	12.88	313.53	200.84	230000	10700.5	531363	179569	1101400	5408.97	74844.9	441521	27799.8	1232100	160412	2744.18	0	556.86	896.4	136.34	79252.8	29170.1	12.1	0	8130.53	30.83	162.88	0	7.45	756.29
TBM029	serum	96	Male	Negative	Not_TBM	Not_TBM	11529.7	18263.6	37126.7	2039.26	3580.12	2574.93	39285	21974.8	0	146.84	958.57	1376.59	1661.39	0.54	28.69	1232.32	446.63	4510.4	13414.6	284991	192910	4793000	8088.91	34665.5	643937	23814.9	1639300	198549	2800	0	556.86	937.82	152.71	15940.1	290563	12.69	0	7208.16	51.4	89.42	0	0	4930.65
TBM030	serum	48	Male	Negative	TBM	TBM with Infarction	3569.46	32507.3	59874.9	2113.09	3611.28	1957.57	9533.35	109596	111.07	127.8	631.52	1117.46	4191.96	0.73	10.18	359.67	152.5	65700	13589.5	350506	132527	1250200	14143.3	139491	444783	49576.6	907585	464916	2800	0	556.86	773.67	136.34	89606.2	348674	10.27	48.7	11633	15.48	0	0	0	0
TBM031	serum	5	Male	Negative	TBM	No infarction	71790	32402.7	55935.6	3946.91	2566.41	3767.27	8237.36	40911.3	508.48	160.12	494.46	1092.74	1772.3	0.87	11.59	1127.67	256.77	847.03	1968.94	192301	158486	862676	1372.81	26612.2	74591.8	12477.5	246997	68154.2	2744.18	0	0	855.23	144.51	50792.7	133260	7.6	0	7939.8	31.64	0	0	5.51	2819.37
TBM032	serum	25	Male	Negative	TBM	TBM with Infarction	7911.47	29843.2	129542	1603.57	3423.07	1611.14	9726.05	136237	102.07	289.47	713.11	925.63	13791.3	1.05	8.77	480.36	282.27	37339.7	14673.8	224162	172952	1222100	7274.34	49155.6	385582	43529.1	661343	231974	2744.18	0	0	773.67	144.51	52841	214982	12.1	48.7	11508.9	12.22	117.57	0	5.07	0
TBM033	serum	58	Female	Negative	TBM	No infarction	23139	27457.8	59967.3	2663.14	3231.7	1676.59	1350.87	99204.5	1296.31	168.93	780.26	794.27	11301.2	0.6	363.5	3277.77	1547.51	230000	29996.3	308272	154302	6758000	13869.7	137479	430742	66351.2	952940	365478	2800	0	556.86	937.82	136.34	114068	1436100	12.1	48.7	18468.6	53.43	0	0	0	756.29
TBM034	serum	96	Female	Not Done	Not_TBM	Not_TBM	16076.5	37052.6	70217.4	2619.25	5693.32	2700.84	7544.25	633264	48.09	117.94	527.73	1196.81	11247	1.15	82.84	495.01	186.58	230000	17733.7	209307	91817.1	1458200	993.48	89429.1	456594	69370.1	697978	276210	2800	0	556.86	855.23	136.34	72864.7	294476	23.46	0	10358.5	59.36	0	0	0	0
TBM035	serum	30	Male	Negative	Not_TBM	Not_TBM	6457.83	25059.5	44465.8	2529.9	3948.97	2733.45	1636.06	50423.3	136.19	206.88	1323.68	1157.09	7330.26	0.76	3.94	406.1	481.27	42494.8	18480.3	447669	198882	1481200	15056.8	119608	406996	49388.3	1790400	249759	2800	0	556.86	937.82	152.71	64581.8	92298.7	25.73	314.77	8963.09	14.43	351.48	0	8.8	0
TBM036	serum	18	Male	Not Done	Not_TBM	Not_TBM	5641.08	12101.2	30474	1069.54	3796.59	2519.27	758.7	53736.5	256.88	171.92	1639.09	891.45	2436.9	0.57	56.79	429.23	192.03	36384.7	28902.7	308629	192609	1647100	17328.5	185835	506864	41696.2	2265200	266953	2800	0	0	937.82	152.71	8393.43	92213.8	14.4	180.4	16202.4	20.42	0	0	18.92	0
TBM037	serum	21	Male	Positive	Not_TBM	Not_TBM	177510	21325.3	81425.6	2320.18	3673.36	3139.84	18441.6	89980.4	1220.08	256.65	1327.61	1033.55	9614.5	1.14	5.13	599.78	336.09	230000	11556	922243	201843	2169900	8809.67	95955.4	321555	58112.6	1470900	371546	2800	0	0	855.23	136.34	32296.1	188899	7.6	0	16949.8	37.1	0	0	0	0
TBM038	serum	7	Male	Not Done	Not_TBM	Not_TBM	36074.7	1415.06	14272.2	1523.02	6415.1	1524.24	772.2	13877.5	92.64	887.32	3681.54	413.88	80859.9	52.43	24.85	1343.65	412.04	8593.48	149.13	525595	116243	3106600	222.36	4541.41	129880	1809.03	3707200	242646	2744.18	0	556.86	937.82	136.34	215725	108697	126.15	417.57	4178.27	323.07	775.34	446.79	172.9	756.29
TBM039	serum	42	Male	Negative	Not_TBM	Not_TBM	4254.58	22450.2	24720.5	1112.17	4686.79	1865.42	2401.45	48377.5	232.83	186.51	921.33	750.77	6494.08	4.29	336.01	950.24	967.47	299297	15951.2	462118	234311	2429600	2709.91	59840.4	329920	13473.8	1209300	242819	2744.18	0	556.86	855.23	136.34	45635.5	182381	18.12	237.79	13523.8	113.45	6900.96	0	23.4	756.29
TBM040	serum	5	Female	Negative	TBM	No infarction	31171.1	43346.8	29025.1	5991.63	11019.5	11000	62000	69145.1	0	0.61	0	32.09	3.09	0.01	0.27	0	0	0	16675	928005	297599	5054900	6398.09	145563	399496	72809.3	1751500	271962		0	0	316.78	0	0	0	36.26	75.2	6889.1	50.09	192.62	699.27	20.18	338.11
TBM041	serum	15	Male	Negative	TBM	No infarction	27438.7	42752.7	39571.3	3096.29	3223.04	1791.39	62000	66480.5	0	0.85	0	16.32	3.09	0	0.27	0	0	0	18889.4	728466	309897	3244000	16885.2	213368	449880	59417.1	1336600	608992		0	0	316.78	0	0	0	6.37	56.71	11175.2	18.66	0	0	1.28	149.21
TBM042	Serum	27	Male	Negative	TBM	No infarction	9283.34	38412.6	24668.7	3074.65	6379.62	1835.81	62000	67217.2	0	0.61	0	24.13	3.09	0.01	0.21	0	0.11	0	26647.1	333496	236783	2718100	4279.58	108232	409831	38124.7	1214000	157300		0	0	316.78	0	0	0	5.17	49.03	4616.99	1.66	266.31	25.96	5.35	250.77
TBM043	Serum	18	Male	Negative	TBM	No infarction	16583.2	35483	24020.1	3219.16	3069.86	1511.44	8957.16	43276	0	1.07	0	24.13	3.09	0	0.21	0	0	0	15636.7	660746	286370	4891000	8540.37	221146	299914	114236	1630700	348737		0	0	896.63	27.8	0	0	109.05	65.08	9584.53	41.17	9.21	50.87	6.5	250.77
TBM044	Serum	8	Female	Not Done	Not_TBM	Not_TBM	23671.3	31426.3	16944.3	1207.06	2158.35	2851.63	62000	54625.7	0	0.85	0	16.32	3.09	0.01	0.27	0	0	0	30953.7	635821	280405	1764100	10000.9	152625	664152	32647.5	2357100	330431		0	0	413.89	0	0	0	2.49	63.73	7488.6	24.1	11.08	131.23	133.45	417.71
TBM045	Serum	8	Female	Negative	Not_TBM	Not_TBM	70942.7	28264.1	25947.2	3347.27	789.65	2467.5	320.84	56203.6	0	0.85	0	32.09	3.09	0.01	0.21	0	0.37	0	24236.7	2307600	1124800	9600000	15746	202610	445031	229505	2492100	690519		144.26	0	365.4	0	0	0	70.04	140.08	11125.9	78.41	149.19	124.31	8.77	250.77
TBM046	Serum	56	Male	Negative	Not_TBM	Not_TBM	47579.2	35874.2	16741.8	1595.19	2955.19	1871.67	1323.37	49349	0	0.61	0	24.13	13.22	0.01	0.27	0	0.11	0	24994.8	407566	162977	3770600	5671.71	35265.4	421068	11669	1813600	172272		0	0	316.78	0	0	0	1.19	50.63	4510.41	5	39.14	0	2.81	149.21
TBM047	Serum	136	Female	Not Done	Not_TBM	Not_TBM	12499.3	35046	16981	1105.19	11748.4	11000	62000	66356.3	0	0.85	0	32.09	3.09	0.01	0.27	0	0	0	79619.8	353433	122439	4339900	9368.68	157324	521642	98940.2	1132100	250042		0	0	413.89	0	0	0	0	49.03	8050.4	5.91	5.1	0	0	250.77
TBM048	Serum	3	Female	Negative	TBM	No infarction	88324.2	46360.4	99575.6	4105.25	6755.21	10508.7	62000	60830.7	0	0.85	0	24.13	3.09	0.01	0.27	0	0	0	74474.1	1722800	286618	7103800	73578.1	221169	542236	119823	1953000	1187000		0	0	510.64	0	0	0	3.07	79.92	12564.4	5	0	0	0	250.77
[truncated: 30 more columns]

## Sheet: CSF_rawdata
CSF biomarkers measurements (Raw data)
PatientID	SampleType	Age_months	Gender	HIV staus	TBM or NoTBM	If TBM, Infarction or no infarction	CC2	CC4b	CC5	CC5a	CC9	ADPSN	MBL	CF1	P_Selectin	sICAM1	sVCAM1	ADAMTS13	D_DIMER	GDF15	MYOGLOBIN	MPO	LIPOCALIN2_NGAL	SAA	BDNF	CATHEPSIND	sICAM1	MPO	PDGF_AA	RANTES	NCAM	PDGF_AB_BB	sVCAM1	PAI1	S100B	Ab40	Ab42	sRAGE	GDNF	Ferritin	MMP-9	CCL1	CCL3	CD40L	CXCL8	GCSF	IFNg	IL10	IL13
TBM001	CSF	11	Male	Negative	TBM	TBM with Infarction	180000	981.5	2162.01	1421.13	64.68	66.24	110.44	1190.62	7.52	24.54	432.6	74.63	98000	0.29	3.93	40.93	77.79	230000	0.32	73530.5	48117.2	42985.2	6.58	17.58	38687.9	5.61	136822	11872.8	2800	281.45	54.27	14.69	2.05	300000	4074.61	318.92	442.63	534.15	1105.25	983.03	1120.09	73.79	1170.92
TBM002	CSF	11	Female	Negative	TBM	TBM with Infarction	1758.8	377.45	82.79	35.07	54.19	168.93	2.29	365.12	1.59	106.02	27.92	7.07	98000	0.46	1.19	15.65	21.16	230000	0.64	100562	842.34	49640.6	19.92	10.6	31263.6	5.81	24576.6	9135.45	30.07	1104	337.12	14.69	2.29	3261.39	1576.89	188.18	348.84	1172.42	1113.76	173.38	278.44	21.09	1963.82
TBM003	CSF	17	Female	Negative	TBM	TBM with Infarction	1401.25	514.27	231.95	46.4	37.04	50.06	3.72	978.66	0.93	106.08	69.88	6.26	98000	0.51	0.5	66.39	512.79	230000	0.5	76252.6	1935.89	50513.1	7.34	19.46	18526.1	7.78	54678	2897.86	2800	579.96	255.06	15.95	1.8	4046.86	1923.8	411.94	327.45	483.23	2769.31	141.66	832.89	110.76	378.15
TBM004	CSF	71	Female	Not Done	TBM	No infarction	1635.35	722.21	471.83	87.98	57.75	48.65	10.6	3433.85	0.55	217.61	292.98	21.88	98000	0.6	1.14	43.53	106.26	230000	0.56	40275.6	2034.41	46291.2	9.74	14.62	16209.8	6.99	136028	10294	30.07	319.42	109.26	15.95	1.8	300000	3139.89	214.47	321.78	471.69	8626.93	1220.05	1315.08	46.89	870.41
TBM005	CSF	24	Male	Negative	TBM	TBM with Infarction	1128.87	255.96	194.19	66.69	10.61	15.04	3.53	100.76	1.52	66.9	47.05	9.84	98000	0.42	0.22	57.06	7000	230000	0.62	56586.6	1967.62	63391.5	10.97	26.03	15413.3	5.42	37764.3	6088.35	41.16	472.8	131.35	14.69	2.29	2960.29	7493.27	182.36	456.85	839.51	454.91	391.65	513.35	36.26	1797.19
TBM007	CSF	21	Female	Positive	Not_TBM	Not_TBM	66.37	85.54	24.58	6.37	10.15	14.95	0.32	72.35	0	0.39	11.5	0.4	0.23	0.02	0.13	0.01	2.64	0.68	0.56	36574.8	594.05	0	5.75	0	37827.8	5.03	15161	348.2	22.5	211.73	54.27	17.87	2.54	786.4	0	5.13	24.35	0	92.6	0	0	0	0
TBM008	CSF	17	Female	Negative	Not_TBM	Not_TBM	31.68	86.82	13.09	3.53	14.06	9.94	0.99	60.41	0	0.5	7.18	0.82	2.5	0.02	0.08	0.38	0.57	138.88	0	56785.6	420.08	766.76	2.43	0	27332.2	0.62	4791.49	94.86	41.16	380.59	129.26	12.83	2.05	169.25	0	4.49	262.52	780.48	107.84	15.44	56.89	7.05	870.41
TBM009	CSF	6	Male	Not Done	Not_TBM	Not_TBM	51.78	178.69	33.29	5.56	35.96	23.23	2.68	158.82	0	18.47	48.82	3.22	98000	0.16	0.05	0.67	2.4	329.88	0.64	36720.5	306.16	2071.04	15.9	6.36	29473.6	4.07	69693.6	675.57	41.16	2139.21	763.01	15.32	2.54	362.5	25.31	9.57	303.85	991.41	366.23	2129.87	91.72	10.51	1170.92
TBM010	CSF	112	Male	Not Done	Not_TBM	Not_TBM	43.27	311.4	24.58	6.47	23.39	27.68	0.52	102.97	0	0.59	13.23	0.86	15.99	0.04	0.02	0.26	0.84	1.68	0.96	95804.5	924.94	0	5	0	50338.7	5.03	29148.9	326.74	25.87	2118.05	633.63	23.1	3.29	4043.17	69.33	3.8	24.35	214.59	42.51	0	7.69	0	0
TBM011	CSF	104	Male	Negative	Not_TBM	Not_TBM	575.72	272.71	312.41	56.35	35.65	229.01	17.04	1329.06	0	75.24	20.55	7.17	98000	0.38	2.47	0.2	9.86	230000	0	140833	368.93	816.94	5.07	2.23	47172.6	5.03	31009.6	1688.86	41.16	1664.18	409.44	12.83	2.05	893.33	2.64	5.45	172.34	363.4	254.75	0	7.69	3.9	378.15
TBM012	CSF	13	Male	Negative	TBM	TBM with Infarction	180000	604.82	2265.45	1131.48	40.09	82.98	131.23	218.67	32.25	19.23	288.82	196.21	98000	0.39	0.69	38.8	26.27	995.5	1.28	84487.9	62608	39760.8	5.37	178.46	50981.3	24.51	89080.6	14642.9	41.16	0	0	12.83	23.65	300000	8260.73	194.1	630.13	1583.06	1106.31	1190.47	1221.79	90.02	1409.68
TBM013	CSF	121	Male	Not Done	Not_TBM	Not_TBM	40.37	55.73	10.93	4.64	18.05	19	0	49.16	0	1.86	3.73	6.21	54.57	0.03	36.09	0.17	0.93	0.16	0	23688.1	332.82	654.92	2.67	14.43	17148.3	5.42	5363.39	101.55	30.07	815.07	237.37	14.69	2.05	359.95	0	5.29	208.78	285.29	58.06	0	7.69	3.72	378.15
TBM014	CSF	40	Female	Negative	TBM	TBM with Infarction	774.35	236	76.38	18.48	24.62	22.93	3.08	79.18	0	36.08	22.78	15.98	98000	0.26	0.13	11.6	16.82	7.53	0	85936.3	462.52	54405	9.81	11.29	22776	2.02	28430	1321.52	41.16	896.71	431.18	13.45	2.29	1251.83	4384.92	83.62	228.73	424.63	423.46	53.48	136.09	17.37	0
TBM015	CSF	23	Male	Negative	TBM	TBM with Infarction	2044.68	476.48	160.48	65.72	44.84	58.6	16.89	275.69	1.81	101.02	68.06	12.12	98000	0.45	0.21	65.93	381.85	230000	0.76	69486.1	1503.45	62078.8	16.08	16.32	21434.8	9.39	89341.9	5010.81	41.16	629.88	273.88	15.32	2.05	4118.15	4754.67	148.59	338.38	1082.99	1550.83	477.59	401.94	29.78	1170.92
TBM016	CSF	105	Female	Negative	TBM	TBM with Infarction	605.3	195.55	78.24	19.36	50.01	49.5	5.7	176.4	1.32	17.12	11.82	7.22	1425.03	0.15	0.97	75.85	78.44	1.46	0.32	84357.6	1905.76	69125.7	15.9	7.82	16332.4	12.86	13692.1	6090.83	41.16	72.49	18.54	14.07	2.29	10798.7	2081.75	146.88	208.78	298.74	531.66	15.44	107.27	22.23	870.41
TBM017	CSF	1	Male	Positive	Not_TBM	Not_TBM	373.29	625.83	346.06	41.71	27.37	11000	5.34	1442.36	0	10.09	396.83	13.26	395.67	0.21	0.14	2.93	16.79	3.43	1	62351.5	3847.86	10921.7	6.54	4.29	33386.2	0	135239	560.47	25.87	3657.09	991.48	16.59	2.79	8447.14	447.32	23.37	208.78	257.76	159.16	180.39	23.69	16.54	870.41
TBM018	CSF	10	Male	Negative	TBM	TBM with Infarction	2782.55	771.77	459.47	266.58	90.14	11000	31.44	297.59	6.25	1400	141.4	15.93	98000	1.19	0.59	73.02	7000	230000	2.81	1408.03	271.46	7073.39	1.53	11.73	803.96	15.57	1131.87	367.75	25.87	747.58	281.42	17.23	2.66	10943.1	4855.29	353.51	449.82	471.69	537.96	1581.06	818.07	48.52	2653.77
TBM019	CSF	145	Female	Negative	TBM	TBM with Infarction	1229.87	628.13	542.11	88.41	51.97	119.42	31.25	1286.76	1.24	127.94	118.62	15.07	98000	0.52	0.83	75.34	7000	26.9	1.9	78513.8	1610.6	78894.5	20.07	45.41	33758.9	0	125398	2872.41	2800	1432.98	238.76	14.07	2.29	4697.67	11609.5	40.18	321.78	135.26	2692.62	400.18	799.44	0	671.68
TBM020	CSF	11	Male	Negative	Not_TBM	Not_TBM	471.84	482.01	205.64	18.14	26.69	367.2	20.13	699.49	4.67	42.31	129.39	36.93	98000	1.51	4.76	3.02	11.75	499.69	0.17	921.3	152.34	2132.21	0	3.24	40449.3	0	120669	164	25.87	2335.47	599.21	21.12	3.04	5948.36	217.8	63.21	358.86	0	739.44	171	114.73	14.48	1409.68
TBM021	CSF	11	Male	Negative	TBM	No infarction	180000	717.96	724.26	378.65	117.7	298.83	31.57	347.51	1.81	1400	205.46	19.05	98000	1.88	0.29	57.82	30.71	230000	1.6	55896.3	3207.59	73419.5	1.59	16.51	35617.2	25.37	94713.7	1137.69	41.16	1407.24	417.25	16.59	5.09	7600.88	2468.44	149.55	157.38	117.67	248.38	140.29	420.42	16.04	0
TBM022	CSF	33	Male	Negative	TBM	TBM with Infarction	2188.44	470.52	310.93	28.09	35.49	41.85	56.18	970.64	1.15	58.54	149.73	6.83	98000	0.36	20.83	51.14	273.95	274.25	1.06	73976.4	4313.74	109457	8.56	60.98	52296.6	25.37	178130	2456.75	27.63	647.59	172.76	15.32	2.29	4732.02	2662.19	279.59	172.34	257.76	961.81	210.81	193.96	29.03	0
TBM023	CSF	39	Female	Positive	Not_TBM	Not_TBM	649.6	41.81	41.05	7.39	27.37	77.4	0.75	85.15	0	1.32	49.61	0.24	14.59	0.03	0.04	0.62	1.86	5.8	2	111994	2049.65	2738.79	5.71	3.89	61511.5	6.99	124929	689.81	88.1	448.21	132.38	12.83	2.05	1186.78	179.88	6.35	24.35	0	120.21	0	0	7.66	0
TBM024	CSF	116	Male	Positive	Not_TBM	Not_TBM	163.06	168.68	16.99	3.16	25.32	30.58	0.56	81.18	0	0.28	16.11	0.57	2.41	0.02	0.41	0.04	0.26	5.61	0.4	84487.9	869.02	0	3.67	7.82	45324.4	6.59	21809.2	150.82	41.16	785.95	200.59	14.69	1.8	628.76	14.58	4.15	118.89	271.64	57.8	0	7.69	7.66	378.15
TBM025	CSF	104	Male	Negative	Not_TBM	Not_TBM	180000	763.77	830.34	156.9	36.11	11000	247.4	640000	4.64	265.16	350.68	53.62	98000	1.64	1.54	77.3	7000	230000	0.03	95503	11940.8	69723.2	6.22	3.68	41275.3	10.2	134455	18155.6	25.87	988.7	265.55	12.83	2.54	300000	10486.4	68.91	1215.42	594.44	799.7	7400	66.23	659.95	2262.89
TBM026	CSF	53	Male	Positive	Not_TBM	Not_TBM	541.74	393.79	127.24	23.92	31.35	50.92	7.89	228.73	1.74	14.03	36.11	7.51	1714.76	0.51	0.81	2.22	7.94	579.26	0.72	62944.5	779.86	10454.6	3.91	0	49726.8	7.58	66409.4	1990.19	2800	771.34	137.48	14.69	2.05	2710.68	92.35	6.92	219.08	168.42	3140.62	134.7	23.69	5.32	0
TBM027	CSF	6	Female	Negative	TBM	TBM with Infarction	2101.1	345.05	245.01	64.25	43.08	36.06	11.97	480.33	1.4	50.31	121.33	6.79	98000	0.42	33.4	42.39	61.05	231.28	0.77	75722.1	2407.87	69854.3	16.8	52.02	26738.9	10.61	119508	11834.6	88.1	305.06	54.27	14.07	1.8	2746.53	7163.14	334.57	228.73	448.36	966.01	323.16	469.87	120.91	378.15
TBM028	CSF	9	Male	Not Done	Not_TBM	Not_TBM	104.25	129.75	62.76	43.88	41.59	21.93	0.81	175.48	0	2.26	18.52	0.82	212.51	0.02	0.06	0.36	0.91	111.43	0.03	66638.3	215.45	766.76	5.26	5.03	40897.1	4.26	22034.1	323.65	41.16	525.49	89.07	14.07	2.29	157.66	0	4.81	118.89	331.57	64.91	0	0	5.46	378.15
TBM029	CSF	96	Male	Negative	Not_TBM	Not_TBM	54.34	108.13	29.8	4.35	17.66	21.18	2.1	58.95	0	5.12	8.81	5.93	327.09	0.05	0.15	0.07	1.16	0	1.09	50054.4	451.14	1536.61	4.36	4.29	32986.1	7.98	44819.4	103.11	2800	423.76	99.52	16.59	2.05	353.58	0	2.25	157.38	0	61.77	0	7.69	0	0
TBM030	CSF	48	Male	Negative	TBM	TBM with Infarction	2571.45	668.79	344.65	41.33	38.73	47.87	11.97	635.81	2.27	47.28	97.79	9.11	98000	0.27	0.4	46.82	79.23	450.44	1.09	61184.2	2582.42	79300.9	13.56	22.34	45387.5	8.78	161598	4629.62	41.16	1550.81	434.97	17.23	2.54	2980.04	2499.64	156.55	208.78	350.78	970.62	412.41	245.95	26.73	0
TBM031	CSF	5	Male	Negative	TBM	No infarction	180000	565.73	511.26	70.11	39.19	43.47	11.53	689.47	0.78	16.47	43.68	6.26	98000	0.27	0.46	11.44	25.72	4.31	0.03	62057.3	1991.1	57408	14.14	45.94	34629.4	15.98	45091.2	2340.46	2800	918.5	264.25	12.83	2.29	3921.44	1480.49	80.36	277.29	730.27	309.99	178.08	66.23	82.42	378.15
TBM032	CSF	25	Male	Negative	TBM	TBM with Infarction	180000	601.47	915.23	93.04	39.49	37.62	25.56	923.34	0.83	70.34	188.32	8.14	98000	0.3	0.19	54.53	6995.01	2411.24	0.64	30465.5	2128.51	62166.9	5.78	19.71	18759.6	22.78	114216	6607.57	2800	470.66	139.49	14.07	2.17	3751.67	2179.66	117.37	348.84	375.89	519.7	410.5	476.47	47.8	1409.68
TBM033	CSF	58	Female	Negative	TBM	No infarction	180000	664.23	653.25	114.57	58.96	73.07	12.26	640000	1.81	50.7	135.3	12.96	98000	0.43	18.79	53.38	7000	230000	1.35	106899	3384.3	73505.9	19.78	22.34	27590.5	14.11	121179	12786	88.1	208.38	36.95	14.07	2.05	8825.65	4304.07	136.9	228.73	214.59	1958.75	258.52	649.31	50.42	0
TBM034	CSF	96	Female	Not Done	Not_TBM	Not_TBM	70.81	176.73	33.29	3.88	27.03	11.93	0	119.69	0	3.09	8.91	9.5	64.99	0.06	0.29	0.11	1.71	1369.45	0.44	69862.2	365.73	1382.64	1.78	0.09	40449.3	9.39	15650	455.06	2800	266.55	74.67	14.07	2.05	621.18	0	12.64	185.64	271.64	296.13	0	7.69	0	378.15
TBM035	CSF	30	Male	Negative	Not_TBM	Not_TBM	50.38	134.37	41.05	6.58	29.71	24.49	0.67	93.6	0	3.78	6.78	19.25	126.46	0.05	0.05	0.05	2	52.25	1.49	50812.9	90.74	0	0	0.09	25714.3	5.81	14631.9	69.28	2800	107.07	14.11	14.07	2.29	297.45	0	1.8	118.89	152.13	39.28	0	0	0	378.15
TBM036	CSF	18	Male	Not Done	Not_TBM	Not_TBM	18.16	26.08	16.06	4.49	29.71	15.86	0.78	92.13	0	1.39	3.54	7.56	43.79	0.02	0.24	0.03	0.77	0	0.64	53505.6	352.79	434.58	3.29	0	28414.8	6.99	7457.7	224.77	41.16	49.47	18.54	12.83	1.8	164.1	0	3.8	185.64	184.22	36.57	0	0	3.72	870.41
TBM037	CSF	21	Male	Positive	Not_TBM	Not_TBM	856.98	288.4	150.35	78.36	27.2	34.95	3.92	377.75	0	15.36	35.68	9.89	1447.71	0.13	0.02	1.17	6.69	178.52	0.94	75515.6	548.49	8133.37	12.32	7.4	67290	3.5	152156	254.97	41.16	10825.3	1940.32	23.1	2.54	782.63	388.21	10.06	291	214.59	204.09	0	16.49	13.49	870.41
TBM038	CSF	7	Male	Not Done	Not_TBM	Not_TBM	180000	351.92	1441.72	245.01	107.88	51.93	18.06	361.2	2.2	14.53	411.52	19.76	98000	1.2	0.97	5.76	10.4	26.92	0	44192.8	5867.12	22865	6.56	5.03	55410	0	128974	1705.89	41.16	3183.09	1122.16	15.32	2.29	17118.1	443.4	105.75	386.75	1014.53	517	840.7	142.93	77.6	1409.68
TBM039	CSF	42	Male	Negative	Not_TBM	Not_TBM	37.92	137.07	39.18	5.68	40.7	13.94	1.02	98.18	0	5.8	14.47	7.17	325.11	0.12	2.73	0.01	1.59	7.22	0.89	66440	291.63	556.17	5.82	4.67	26621.5	7.58	39092.9	4236.19	41.16	213.88	41.74	12.83	2.05	279.57	0	1.8	262.52	488.97	2566.43	300.6	46.92	0	378.15
TBM040	CSF	5	Female	Negative	TBM	No infarction	2268.89	535.59	324.6	88.43	26.12	11000	62000	336.14	0	0.01	0	0.32	0.08	0	0	0	0	0	0	2308000	10767.5	9600000	22.55	44.22	43566.2	338.01	293293	18487.5		1056.35	391.51	7.66	0	3471.54	5893.69	127.17	91.69	382.17	847.5	458.71	567.05	55.2	246.08
TBM041	CSF	15	Male	Negative	TBM	No infarction	536.13	228.26	166.12	11.98	0	8.43	0.91	97.57	0	0.01	0	0.24	0.08	0	0	0	0	0	0	91429.2	4027.91	50548.9	25.41	119.47	29870.7	146.28	207835	15754.2		874.05	288.24	10.56	0	300000	1644.5	137.53	71.02	518.02	1245.26	198.61	398.43	69.91	348
TBM042	CSF	27	Male	Negative	TBM	No infarction	149.31	505.16	0	8.28	16.9	19.66	2.17	246.37	0	0.01	0	0.32	0.13	0	0	0	0	0	0	69811.8	653.11	28780.5	8.26	7.91	31917.9	0	149043	1409.48		347.5	25.11	6.21	0	232.84	8.87	1.6	38.2	505.5	307.98	508.3	82.53	8.58	348
TBM043	CSF	18	Male	Negative	TBM	No infarction	2297.13	728.43	899.37	83.08	74.89	11000	62000	583.59	0	0.01	0	0.24	0.03	0	0	0	0	0	0	137041	17039.7	9600000	64.94	144.74	30797	17.46	258954	26421.8		141.29	0	3.28	0	300000	9242.55	1746.68	261.5	823.84	2324.21	561.03	2166.54	167.42	843.38
TBM044	CSF	8	Female	Not Done	Not_TBM	Not_TBM	112.07	250.35	25.02	3.72	24.04	41.95	1.67	251.13	0	0.01	0	0.24	0.03	0	0	0	0	0	0	107877	1241.19	1478.37	14.7	9.29	81813.1	4.15	91297.9	554.59		2251.42	657.01	19.98	0	400.04	0	2.58	32.54	269.62	32.21	0	29.36	5.34	8.85
TBM045	CSF	8	Female	Negative	Not_TBM	Not_TBM	1956.72	999.45	648.31	227.77	76.88	11000	49.71	914.55	0	0.01	0	0.24	0.03	0	0	0	0	0	240	97911.1	21103.7	9600000	583.61	1520.81	41146.2	0	220335	17116		3020.18	1159.73	10.56	0	7740.03	6547.74	20.08	37.6	709.8	112.64	107.83	44.39	5.02	281.42
TBM046	CSF	56	Male	Negative	Not_TBM	Not_TBM	12.12	101.85	0	2.87	6.82	15.8	0.59	92.73	0	0.01	0	0.32	0.13	0	0	0	0	0	0	2308000	273.96	0	11.65	0	61282.5	0	19788	310.63		922.4	296.03	7.66	0	216.17	0	0.41	27.62	144.47	17.69	0	0	0.08	169.06
TBM047	CSF	136	Female	Not Done	Not_TBM	Not_TBM	4.1	8.43	0	4.56	0	6.92	0	16.82	0	0.01	0	0.24	0.03	0	0	0	0	0	0	2308000	1139.08	1478.37	9.01	2.92	97758.3	1.11	44006.9	641.7		50.5	0	4.02	0	1544.63	64.63	5.59	31.19	203.34	31.42	0	12.98	]1,14	246.08
TBM048	CSF	3	Female	Negative	TBM	No infarction	2483.28	610.95	1565.81	51.12	104.54	11000	62000	551.89	0	0.01	0	0.24	0.03	0	0	0	0	0	0	118745	17667.8	55077.6	120.8	94.01	30138.4	552.84	145219	23721.8		559.43	76.77	6.21	0	300000	87299.1	496.99	1693.44	823.84	1464.42	7371.51	138.46	488.5	2594.05
[truncated: 30 more columns]
